# Supplementary material for: Bayesian Multi-Targets Strategy to Track Apis mellifera Movements at Colony Level
Source: Insects. 2022 Feb 9;13(2):181. doi: 10.3390/insects13020181 (PMC8875577; doi:10.3390/insects13020181)
Supplement: Supplementary file 1 [file insects-13-00181-s001.zip]

Archive with 1 entries (1 files):
- insects-1523271-supplementary materials.pdf
